# Supplementary material for: Determining the pre-grazing sward height of Kikuyu grass (Cenchrus clandestinus - Hochst. ex Chiov.) for optimizing nutrient intake rate of dairy heifers
Source: PLoS One. 2022 Jul 8;17(7):e0269716. doi: 10.1371/journal.pone.0269716 (PMC9269382; doi:10.1371/journal.pone.0269716)
Supplement: S1 Text — (TXT) [file pone.0269716.s001.txt]

S1 R output. Summary of Anova results for the fitted linear mixed-effects of pre- and post-grazing sward heights of Kikuyu grass.TXT 


Analysis of Variance

Variable: Pre-grazing Sward height

Type III Analysis of Variance Table with Satterthwaite's method
                   Sum Sq Mean Sq NumDF  DenDF  F value    Pr(>F)    
Treat              88.502 22.1254     4 4.0000 637.3310 7.355e-06 ***
Time_of_day         0.820  0.8201     1 4.0412  23.6240  0.008064 ** 
Period              0.081  0.0806     1 4.0412   2.3230  0.201439    
Treat:Time_of_day   7.473  1.8683     4 4.0412  53.8161  0.000933 ***
Treat:Period        4.410  1.1025     4 4.0412  31.7582  0.002618 ** 
Time_of_day:Period  0.000  0.0002     1 4.0000   0.0051  0.946431    
---
Signif. codes:  0 ‘***’ 0.001 ‘**’ 0.01 ‘*’ 0.05 ‘.’ 0.1 ‘ ’ 1
Linear mixed model fit by REML. t-tests use Satterthwaite's method ['lmerModLmerTest']
Formula: SwardH ~ (Treat + Time_of_day + Period)^2 + (1 | Paddock)
   Data: SwardPro

REML criterion at convergence: 15.1

Scaled residuals: 
    Min      1Q  Median      3Q     Max 

-0.1769 -0.1277  0.0000  0.1277  0.1769 

Random effects:
 Groups   Name        Variance Std.Dev.
 Paddock  (Intercept) 0.19829  0.4453  
 Residual             0.03472  0.1863  
Number of obs: 20, groups:  Paddock, 10

Fixed effects:
                      Estimate Std. Error      df t value Pr(>|t|)    
(Intercept)            10.3645     0.3831  4.0048  27.056 1.10e-05 ***
Treat15                 6.0725     0.5004  4.0057  12.136 0.000262 ***
Treat20                 8.8325     0.5004  4.0057  17.652 5.99e-05 ***
Treat25                13.6075     0.5004  4.0057  27.195 1.07e-05 ***
Treat30                21.5150     0.5004  4.0057  42.999 1.72e-06 ***
Time_of_dayPM          -0.3290     0.3478  4.0118  -0.946 0.397609    
Period2                -0.8190     0.3478  4.0118  -2.355 0.077922 .  
Treat15:Time_of_dayPM  -1.0950     0.2635  4.0412  -4.156 0.013896 *  
Treat20:Time_of_dayPM   1.1250     0.2635  4.0412   4.269 0.012673 *  
Treat25:Time_of_dayPM   1.4250     0.2635  4.0412   5.408 0.005498 ** 
Treat30:Time_of_dayPM  -1.7300     0.2635  4.0412  -6.566 0.002686 ** 
Treat15:Period2        -0.4450     0.2635  4.0412  -1.689 0.165795    
Treat20:Period2         1.8750     0.2635  4.0412   7.116 0.001983 ** 
Treat25:Period2         0.3750     0.2635  4.0412   1.423 0.227084    
Treat30:Period2         1.7600     0.2635  4.0412   6.679 0.002518 ** 
Time_of_dayPM:Period2  -0.0420     0.5874  4.0000  -0.072 0.946431    
---
Signif. codes:  0 ‘***’ 0.001 ‘**’ 0.01 ‘*’ 0.05 ‘.’ 0.1 ‘ ’ 1


Variable: Post-grazing Sward height

Type III Analysis of Variance Table with Satterthwaite's method
                   Sum Sq Mean Sq NumDF DenDF   F value    Pr(>F)    
Treat              1.0302 0.25755     4     4  183.7874 8.754e-05 ***
Time_of_day        0.0361 0.03613     1     4   25.7786 0.0070942 ** 
Period             0.1170 0.11704     1     4   83.5227 0.0007955 ***
Treat:Time_of_day  7.7378 1.93444     4     4 1380.4050 1.571e-06 ***
Treat:Period       5.0739 1.26848     4     4  905.1828 3.650e-06 ***
Time_of_day:Period 0.0002 0.00024     1     4    0.1709 0.7004903    
---
Signif. codes:  0 ‘***’ 0.001 ‘**’ 0.01 ‘*’ 0.05 ‘.’ 0.1 ‘ ’ 1
Linear mixed model fit by REML. t-tests use Satterthwaite's method ['lmerModLmerTest']
Formula: SwardHPost ~ (Treat + Time_of_day + Period)^2 + (1 | Paddock)
   Data: SwardPro

REML criterion at convergence: 19.5

Scaled residuals: 
     Min       1Q   Median       3Q      Max 
-0.02177 -0.01229  0.00000  0.01229  0.02177 

Random effects:
 Groups   Name        Variance Std.Dev.
 Paddock  (Intercept) 0.638171 0.79886 
 Residual             0.001401 0.03743 
Number of obs: 20, groups:  Paddock, 10

Fixed effects:
                      Estimate Std. Error       df t value Pr(>|t|)    
(Intercept)            9.52550    0.61970  4.00000  15.371 0.000105 ***
Treat15                6.28750    0.80017  4.00000   7.858 0.001417 ** 
Treat20                7.39250    0.80017  4.00000   9.239 0.000763 ***
Treat25               12.44500    0.80017  4.00000  15.553 9.98e-05 ***
Treat30               20.62750    0.80017  4.00000  25.779 1.35e-05 ***
Time_of_dayPM         -0.15100    0.50690  4.00000  -0.298 0.780620    
Period2               -0.05100    0.50690  4.00000  -0.101 0.924700    
Treat15:Time_of_dayPM -1.00500    0.05294  4.00002 -18.984 4.54e-05 ***
Treat20:Time_of_dayPM  1.98500    0.05294  4.00002  37.495 3.02e-06 ***
Treat25:Time_of_dayPM  1.44000    0.05294  4.00002  27.200 1.09e-05 ***
Treat30:Time_of_dayPM -1.04500    0.05294  4.00002 -19.739 3.89e-05 ***
Treat15:Period2       -1.37500    0.05294  4.00002 -25.972 1.31e-05 ***
Treat20:Period2        1.75500    0.05294  4.00002  33.150 4.94e-06 ***
Treat25:Period2        0.35000    0.05294  4.00002   6.611 0.002713 ** 
Treat30:Period2       -0.19500    0.05294  4.00002  -3.683 0.021141 *  
Time_of_dayPM:Period2 -0.41800    1.01104  4.00000  -0.413 0.700490    
---
Signif. codes:  0 ‘***’ 0.001 ‘**’ 0.01 ‘*’ 0.05 ‘.’ 0.1 ‘ ’ 1
