# Supplementary material for: Determining the pre-grazing sward height of Kikuyu grass (Cenchrus clandestinus - Hochst. ex Chiov.) for optimizing nutrient intake rate of dairy heifers
Source: PLoS One. 2022 Jul 8;17(7):e0269716. doi: 10.1371/journal.pone.0269716 (PMC9269382; doi:10.1371/journal.pone.0269716)
Supplement: S2 Text — (TXT) [file pone.0269716.s002.txt]

S2 R output. Summary of Anova results for the fitted linear mixed-effects of sward structure characteristics of Kikuyu grass 

Analysis of Variance

Variable: Herbage mass

Type III Analysis of Variance Table with Satterthwaite's method
                    Sum Sq Mean Sq NumDF      DenDF F value    Pr(>F)    
Treat               555472  138868     4          4  2.0264 0.2553856    
Time_of_day          43932   43932     1 1202146994  0.6411 0.4233195    
Period              954557  954557     1 1202146409 13.9294 0.0001898 ***
Treat:Time_of_day  2080376  520094     4 1202146341  7.5895 4.138e-06 ***
Treat:Period       4242428 1060607     4 1202146341 15.4769 1.152e-12 ***
Time_of_day:Period  188168  188168     1          4  2.7458 0.1728481    
---
Signif. codes:  0 ‘***’ 0.001 ‘**’ 0.01 ‘*’ 0.05 ‘.’ 0.1 ‘ ’ 1
Linear mixed model fit by REML. t-tests use Satterthwaite's method ['lmerModLmerTest']
Formula: Herbage_Mass ~ (Treat + Time_of_day + Period)^2 + (1 | Paddock)
   Data: SwardPro

REML criterion at convergence: 70.7

Scaled residuals: 
    Min      1Q  Median      3Q     Max 
-0.2675 -0.1564  0.0000  0.1564  0.2675 

Random effects:
 Groups   Name        Variance Std.Dev.
 Paddock  (Intercept) 196398   443.2   
 Residual              68528   261.8   
Number of obs: 20, groups:  Paddock, 10

Fixed effects:
                        Estimate Std. Error         df t value Pr(>|t|)    
(Intercept)            2.908e+03  4.155e+02  6.226e+00   6.998 0.000360 ***
Treat15                1.447e+02  5.470e+02  6.730e+00   0.264 0.799328    
Treat20                1.616e+03  5.470e+02  6.730e+00   2.955 0.022243 *  
Treat25                5.563e+02  5.470e+02  6.730e+00   1.017 0.344271    
Treat30                1.140e+03  5.470e+02  6.730e+00   2.084 0.077219 .  
Time_of_dayPM         -2.800e+01  4.010e+02  1.215e+01  -0.070 0.945475    
Period2                1.317e+03  4.010e+02  1.215e+01   3.285 0.006420 ** 
Treat15:Time_of_dayPM  1.289e+03  3.702e+02  1.202e+09   3.483 0.000496 ***
Treat20:Time_of_dayPM  1.331e+03  3.702e+02  1.202e+09   3.596 0.000323 ***
Treat25:Time_of_dayPM  7.380e+02  3.702e+02  1.202e+09   1.993 0.046212 *  
Treat30:Time_of_dayPM -2.333e+02  3.702e+02  1.202e+09  -0.630 0.528515    
Treat15:Period2       -6.800e+01  3.702e+02  1.202e+09  -0.184 0.854265    
Treat20:Period2       -2.197e+03  3.702e+02  1.202e+09  -5.934 2.96e-09 ***
Treat25:Period2        3.500e+02  3.702e+02  1.202e+09   0.945 0.344452    
Treat30:Period2        2.934e+01  3.702e+02  1.202e+09   0.079 0.936843    
Time_of_dayPM:Period2 -1.007e+03  6.075e+02  4.000e+00  -1.657 0.172848    
---
Signif. codes:  0 ‘***’ 0.001 ‘**’ 0.01 ‘*’ 0.05 ‘.’ 0.1 ‘ ’ 1

--------------------------------------------------------------------------------
Analysis of Variance

Variable: Green leaf mass

Type III Analysis of Variance Table with Satterthwaite's method
                   Sum Sq Mean Sq NumDF  DenDF  F value    Pr(>F)    
Treat              172232   43058     4      4  27.3842 0.0036362 ** 
Time_of_day         20604   20604     1 185199  13.1036 0.0002948 ***
Period              43808   43808     1 185199  27.8609 1.305e-07 ***
Treat:Time_of_day  153351   38338     4 185199  24.3822 < 2.2e-16 ***
Treat:Period       963569  240892     4 185199 153.2035 < 2.2e-16 ***
Time_of_day:Period    171     171     1      4   0.1089 0.7579931    
---
Signif. codes:  0 ‘***’ 0.001 ‘**’ 0.01 ‘*’ 0.05 ‘.’ 0.1 ‘ ’ 1
Linear mixed model fit by REML. t-tests use Satterthwaite's method ['lmerModLmerTest']
Formula: Green_leaf_mass ~ (Treat + Time_of_day + Period)^2 + (1 | Paddock)
   Data: SwardPro

REML criterion at convergence: 58.4

Scaled residuals: 
     Min       1Q   Median       3Q      Max 
-0.16854 -0.09584  0.00000  0.09584  0.16854 

Random effects:
 Groups   Name        Variance Std.Dev.
 Paddock  (Intercept) 9909     99.54   
 Residual             1572     39.65   
Number of obs: 20, groups:  Paddock, 10

Fixed effects:
                        Estimate Std. Error         df t value Pr(>|t|)    
(Intercept)              794.925     84.872      5.034   9.366 0.000225 ***
Treat15                  379.812    110.758      5.255   3.429 0.017236 *  
Treat20                 1294.737    110.758      5.255  11.690 5.83e-05 ***
Treat25                  527.622    110.758      5.255   4.764 0.004427 ** 
Treat30                 1066.055    110.758      5.255   9.625 0.000156 ***
Time_of_dayPM             46.301     76.488      7.455   0.605 0.562922    
Period2                  391.521     76.488      7.455   5.119 0.001130 ** 
Treat15:Time_of_dayPM   -105.735     56.078 185199.168  -1.886 0.059364 .  
Treat20:Time_of_dayPM    246.585     56.078 185199.168   4.397 1.10e-05 ***
Treat25:Time_of_dayPM    237.495     56.078 185199.168   4.235 2.29e-05 ***
Treat30:Time_of_dayPM   -180.980     56.078 185199.168  -3.227 0.001250 ** 
Treat15:Period2         -121.095     56.078 185199.168  -2.159 0.030820 *  
Treat20:Period2        -1104.085     56.078 185199.168 -19.688  < 2e-16 ***
Treat25:Period2          144.755     56.078 185199.168   2.581 0.009843 ** 
Treat30:Period2         -301.260     56.078 185199.168  -5.372 7.79e-08 ***
Time_of_dayPM:Period2    -43.162    130.813      4.000  -0.330 0.757993    
---
Signif. codes:  0 ‘***’ 0.001 ‘**’ 0.01 ‘*’ 0.05 ‘.’ 0.1 ‘ ’ 1

--------------------------------------------------------------------------------
Analysis of Variance

Variable: Stem sheath mass

Type III Analysis of Variance Table with Satterthwaite's method
                   Sum Sq Mean Sq NumDF    DenDF F value    Pr(>F)    
Treat              140737   35184     4        4  2.8408    0.1681    
Time_of_day         32061   32061     1 26608345  2.5886    0.1076    
Period             303107  303107     1 26608347 24.4727 7.537e-07 ***
Treat:Time_of_day  491313  122828     4 26608346  9.9171 5.069e-08 ***
Treat:Period       713497  178374     4 26608346 14.4019 9.225e-12 ***
Time_of_day:Period  31477   31477     1        4  2.5414    0.1861    
---
Signif. codes:  0 ‘***’ 0.001 ‘**’ 0.01 ‘*’ 0.05 ‘.’ 0.1 ‘ ’ 1
Linear mixed model fit by REML. t-tests use Satterthwaite's method ['lmerModLmerTest']
Formula: Stem_sheath_mass ~ (Treat + Time_of_day + Period)^2 + (1 | Paddock)
   Data: SwardPro

REML criterion at convergence: 64.8

Scaled residuals: 
    Min      1Q  Median      3Q     Max 
-0.2753 -0.1245  0.0000  0.1245  0.2753 

Random effects:
 Groups   Name        Variance Std.Dev.
 Paddock  (Intercept) 46286    215.1   
 Residual             12385    111.3   
Number of obs: 20, groups:  Paddock, 10

Fixed effects:
                        Estimate Std. Error         df t value Pr(>|t|)    
(Intercept)            7.506e+02  1.941e+02  5.727e+00   3.867 0.009080 ** 
Treat15               -2.313e+02  2.547e+02  6.110e+00  -0.908 0.398258    
Treat20                6.803e+02  2.547e+02  6.110e+00   2.671 0.036325 *  
Treat25                3.750e+02  2.547e+02  6.110e+00   1.472 0.190512    
Treat30                6.009e+02  2.547e+02  6.110e+00   2.359 0.055570 .  
Time_of_dayPM          5.783e+01  1.827e+02  1.011e+01   0.317 0.758024    
Period2                6.165e+02  1.827e+02  1.011e+01   3.375 0.006960 ** 
Treat15:Time_of_dayPM  6.388e+02  1.574e+02  2.661e+07   4.059 4.93e-05 ***
Treat20:Time_of_dayPM  5.927e+02  1.574e+02  2.661e+07   3.766 0.000166 ***
Treat25:Time_of_dayPM  1.783e+02  1.574e+02  2.661e+07   1.133 0.257202    
Treat30:Time_of_dayPM -1.438e+02  1.574e+02  2.661e+07  -0.914 0.360892    
Treat15:Period2        4.625e+00  1.574e+02  2.661e+07   0.029 0.976557    
Treat20:Period2       -8.799e+02  1.574e+02  2.661e+07  -5.591 2.26e-08 ***
Treat25:Period2        1.901e+02  1.574e+02  2.661e+07   1.208 0.227046    
Treat30:Period2       -1.159e+01  1.574e+02  2.661e+07  -0.074 0.941297    
Time_of_dayPM:Period2 -4.619e+02  2.898e+02  4.000e+00  -1.594 0.186120    
---
Signif. codes:  0 ‘***’ 0.001 ‘**’ 0.01 ‘*’ 0.05 ‘.’ 0.1 ‘ ’ 1

--------------------------------------------------------------------------------
Analysis of Variance

Variable: Bulk density

Type III Analysis of Variance Table with Satterthwaite's method
                   Sum Sq Mean Sq NumDF    DenDF F value    Pr(>F)    
Treat              660508  165127     4        4  5.1731 0.0702231 .  
Time_of_day          2025    2025     1 68937431  0.0634 0.8011558    
Period             402624  402624     1 68937425 12.6134 0.0003830 ***
Treat:Time_of_day  711006  177752     4 68937414  5.5686 0.0001767 ***
Treat:Period       716827  179207     4 68937414  5.6142 0.0001625 ***
Time_of_day:Period  51367   51367     1        4  1.6092 0.2733990    
---
Signif. codes:  0 ‘***’ 0.001 ‘**’ 0.01 ‘*’ 0.05 ‘.’ 0.1 ‘ ’ 1
Linear mixed model fit by REML. t-tests use Satterthwaite's method ['lmerModLmerTest']
Formula: Bulk_density ~ (Treat + Time_of_day + Period)^2 + (1 | Paddock)
   Data: SwardPro

REML criterion at convergence: 70.6

Scaled residuals: 
    Min      1Q  Median      3Q     Max 
-0.1925 -0.1083  0.0000  0.1083  0.1925 

Random effects:
 Groups   Name        Variance Std.Dev.
 Paddock  (Intercept) 212374   460.8   
 Residual              31920   178.7   
Number of obs: 20, groups:  Paddock, 10

Fixed effects:
                        Estimate Std. Error         df t value Pr(>|t|)    
(Intercept)            3.151e+03  3.911e+02  4.986e+00   8.056 0.000483 ***
Treat15               -1.016e+03  5.102e+02  5.196e+00  -1.992 0.100777    
Treat20               -1.211e+03  5.102e+02  5.196e+00  -2.373 0.061796 .  
Treat25               -1.812e+03  5.102e+02  5.196e+00  -3.551 0.015347 *  
Treat30               -1.931e+03  5.102e+02  5.196e+00  -3.786 0.011930 *  
Time_of_dayPM         -2.619e+02  3.511e+02  7.283e+00  -0.746 0.478999    
Period2                1.101e+03  3.511e+02  7.283e+00   3.136 0.015642 *  
Treat15:Time_of_dayPM  9.431e+02  2.527e+02  6.894e+07   3.733 0.000190 ***
Treat20:Time_of_dayPM  1.036e+03  2.527e+02  6.894e+07   4.099 4.14e-05 ***
Treat25:Time_of_dayPM  7.238e+02  2.527e+02  6.894e+07   2.865 0.004174 ** 
Treat30:Time_of_dayPM  4.233e+02  2.527e+02  6.894e+07   1.675 0.093905 .  
Treat15:Period2       -3.366e+02  2.527e+02  6.894e+07  -1.332 0.182785    
Treat20:Period2       -1.108e+03  2.527e+02  6.894e+07  -4.386 1.16e-05 ***
Treat25:Period2       -1.976e+02  2.527e+02  6.894e+07  -0.782 0.434181    
Treat30:Period2       -5.274e+02  2.527e+02  6.894e+07  -2.087 0.036870 *  
Time_of_dayPM:Period2 -7.668e+02  6.044e+02  4.000e+00  -1.269 0.273399    
---
Signif. codes:  0 ‘***’ 0.001 ‘**’ 0.01 ‘*’ 0.05 ‘.’ 0.1 ‘ ’ 1

--------------------------------------------------------------------------------
Analysis of Variance

Variable: Leaf bulk density

Type III Analysis of Variance Table with Satterthwaite's method
                   Sum Sq Mean Sq NumDF     DenDF F value  Pr(>F)  
Treat              346747   86687     4         4  4.2983 0.09342 .
Time_of_day           813     813     1 153492300  0.0403 0.84089  
Period              41260   41260     1 153492214  2.0458 0.15263  
Treat:Time_of_day   43944   10986     4 153492111  0.5447 0.70289  
Treat:Period       198736   49684     4 153492111  2.4635 0.04296 *
Time_of_day:Period   4127    4127     1         4  0.2046 0.67446  
---
Signif. codes:  0 ‘***’ 0.001 ‘**’ 0.01 ‘*’ 0.05 ‘.’ 0.1 ‘ ’ 1
Linear mixed model fit by REML. t-tests use Satterthwaite's method ['lmerModLmerTest']
Formula: Leaf_Bulk_Dens ~ (Treat + Time_of_day + Period)^2 + (1 | Paddock)
   Data: SwardPro

REML criterion at convergence: 59

Scaled residuals: 
    Min      1Q  Median      3Q     Max 
-0.6552 -0.3519  0.0000  0.3519  0.6552 

Random effects:
 Groups   Name        Variance Std.Dev.
 Paddock  (Intercept)  2357     48.55  
 Residual             20168    142.01  
Number of obs: 20, groups:  Paddock, 10

Fixed effects:
                        Estimate Std. Error         df t value Pr(>|t|)    
(Intercept)            8.403e+02  1.325e+02  2.210e+01   6.344 2.16e-06 ***
Treat15               -3.819e+01  1.806e+02  2.747e+01  -0.211  0.83407    
Treat20                8.640e+01  1.806e+02  2.747e+01   0.478  0.63611    
Treat25               -3.018e+02  1.806e+02  2.747e+01  -1.671  0.10601    
Treat30               -2.501e+02  1.806e+02  2.747e+01  -1.385  0.17714    
Time_of_dayPM          1.661e+01  1.586e+02  1.020e+02   0.105  0.91676    
Period2                3.647e+02  1.586e+02  1.020e+02   2.300  0.02347 *  
Treat15:Time_of_dayPM -1.087e+02  2.008e+02  1.535e+08  -0.541  0.58828    
Treat20:Time_of_dayPM  1.445e+02  2.008e+02  1.535e+08   0.719  0.47190    
Treat25:Time_of_dayPM  1.220e+02  2.008e+02  1.535e+08   0.607  0.54366    
Treat30:Time_of_dayPM -1.750e+01  2.008e+02  1.535e+08  -0.087  0.93056    
Treat15:Period2       -1.852e+02  2.008e+02  1.535e+08  -0.922  0.35648    
Treat20:Period2       -5.734e+02  2.008e+02  1.535e+08  -2.855  0.00431 ** 
Treat25:Period2       -1.104e+02  2.008e+02  1.535e+08  -0.550  0.58265    
Treat30:Period2       -3.411e+02  2.008e+02  1.535e+08  -1.698  0.08948 .  
Time_of_dayPM:Period2 -6.382e+01  1.411e+02  4.000e+00  -0.452  0.67446    
---
Signif. codes:  0 ‘***’ 0.001 ‘**’ 0.01 ‘*’ 0.05 ‘.’ 0.1 ‘ ’ 1

--------------------------------------------------------------------------------
Analysis of Variance

Variable: Stem bulk Dens

Type III Analysis of Variance Table with Satterthwaite's method
                   Sum Sq Mean Sq NumDF   DenDF F value    Pr(>F)    
Treat               34317    8579     4       4  1.5386    0.3433    
Time_of_day          4809    4809     1 1566741  0.8624    0.3531    
Period             127163  127163     1 1566741 22.8060 1.792e-06 ***
Treat:Time_of_day  143332   35833     4 1566741  6.4265 3.628e-05 ***
Treat:Period       154915   38729     4 1566741  6.9458 1.380e-05 ***
Time_of_day:Period   9435    9435     1       4  1.6921    0.2632    
---
Signif. codes:  0 ‘***’ 0.001 ‘**’ 0.01 ‘*’ 0.05 ‘.’ 0.1 ‘ ’ 1
Linear mixed model fit by REML. t-tests use Satterthwaite's method ['lmerModLmerTest']
Formula: Stem_Bulk_Dens ~ (Treat + Time_of_day + Period)^2 + (1 | Paddock)
   Data: SwardPro

REML criterion at convergence: 64.3

Scaled residuals: 
     Min       1Q   Median       3Q      Max 
-0.15568 -0.09315  0.00000  0.09315  0.15568 

Random effects:
 Groups   Name        Variance Std.Dev.
 Paddock  (Intercept) 44004    209.77  
 Residual              5576     74.67  
Number of obs: 20, groups:  Paddock, 10

Fixed effects:
                        Estimate Std. Error         df t value Pr(>|t|)    
(Intercept)            8.246e+02  1.757e+02  4.832e+00   4.694 0.005852 ** 
Treat15               -4.507e+02  2.288e+02  5.008e+00  -1.969 0.105913    
Treat20               -2.282e+02  2.288e+02  5.008e+00  -0.997 0.364401    
Treat25               -4.016e+02  2.288e+02  5.008e+00  -1.755 0.139533    
Treat30               -4.379e+02  2.288e+02  5.008e+00  -1.914 0.113757    
Time_of_dayPM         -2.196e+01  1.559e+02  6.732e+00  -0.141 0.892076    
Period2                5.529e+02  1.559e+02  6.732e+00   3.547 0.010003 *  
Treat15:Time_of_dayPM  4.384e+02  1.056e+02  1.567e+06   4.152  3.3e-05 ***
Treat20:Time_of_dayPM  4.079e+02  1.056e+02  1.567e+06   3.863 0.000112 ***
Treat25:Time_of_dayPM  1.979e+02  1.056e+02  1.567e+06   1.874 0.060908 .  
Treat30:Time_of_dayPM  1.104e+02  1.056e+02  1.567e+06   1.045 0.295864    
Treat15:Period2       -1.554e+02  1.056e+02  1.567e+06  -1.471 0.141215    
Treat20:Period2       -5.190e+02  1.056e+02  1.567e+06  -4.914  8.9e-07 ***
Treat25:Period2       -1.228e+02  1.056e+02  1.567e+06  -1.163 0.244867    
Treat30:Period2       -2.801e+02  1.056e+02  1.567e+06  -2.652 0.007998 ** 
Time_of_dayPM:Period2 -3.559e+02  2.736e+02  4.000e+00  -1.301 0.263206    
---
Signif. codes:  0 ‘***’ 0.001 ‘**’ 0.01 ‘*’ 0.05 ‘.’ 0.1 ‘ ’ 1
