# Supplementary material for: Determining the pre-grazing sward height of Kikuyu grass (Cenchrus clandestinus - Hochst. ex Chiov.) for optimizing nutrient intake rate of dairy heifers
Source: PLoS One. 2022 Jul 8;17(7):e0269716. doi: 10.1371/journal.pone.0269716 (PMC9269382; doi:10.1371/journal.pone.0269716)
Supplement: S3 Text — (TXT) [file pone.0269716.s003.txt]

S3 R output. Summary of Anova results for the fitted linear mixed-effects of Nutritional value of hand-plucked herbage samples of Kikuyu grass

Analysis of Variance 

Variable: Organic matter (OM, g /kg)

Type III Analysis of Variance Table with Satterthwaite's method
                      Sum Sq Mean Sq NumDF  DenDF F value    Pr(>F)    
Treatment              50.29   12.57     4   4.00  1.1682  0.441951    
Time_of_day           475.31  475.31     1 120.45 44.1630 9.272e-10 ***
Period                  3.20    3.20     1 120.45  0.2973  0.586574    
Treatment:Time_of_day 160.16   40.04     4 120.45  3.7202  0.006844 ** 
Treatment:Period      174.14   43.54     4 120.45  4.0451  0.004106 ** 
Time_of_day:Period      0.13    0.13     1   4.00  0.0124  0.916747    
---
Signif. codes:  0 ‘***’ 0.001 ‘**’ 0.01 ‘*’ 0.05 ‘.’ 0.1 ‘ ’ 1
Linear mixed model fit by REML. t-tests use Satterthwaite's method ['lmerModLmerTest']
Formula: OMg_kg ~ (Treatment + Time_of_day + Period)^2 + (1 | Paddock)
   Data: Quality

REML criterion at convergence: 32.9

Scaled residuals: 
    Min      1Q  Median      3Q     Max 
-0.3476 -0.2280  0.0000  0.2280  0.3476 

Random effects:
 Groups   Name        Variance Std.Dev.
 Paddock  (Intercept) 12.79    3.576   
 Residual             10.76    3.281   
Number of obs: 20, groups:  Paddock, 10

Fixed effects:
                          Estimate Std. Error      df t value Pr(>|t|)    
(Intercept)                901.225      4.035   7.512 223.352 1.24e-15 ***
Treatment15                  6.438      5.379   8.263   1.197 0.264562    
Treatment20                  1.062      5.379   8.263   0.198 0.848176    
Treatment25                  2.125      5.379   8.263   0.395 0.702783    
Treatment30                  3.250      5.379   8.263   0.604 0.561898    
Time_of_dayPM                7.800      4.246  15.269   1.837 0.085754 .  
Period2                      6.300      4.246  15.269   1.484 0.158231    
Treatment15:Time_of_dayPM    4.125      4.639 120.452   0.889 0.375724    
Treatment20:Time_of_dayPM   12.375      4.639 120.452   2.667 0.008698 ** 
Treatment25:Time_of_dayPM   -1.750      4.639 120.452  -0.377 0.706695    
Treatment30:Time_of_dayPM   -3.500      4.639 120.452  -0.754 0.452091    
Treatment15:Period2         -3.875      4.639 120.452  -0.835 0.405253    
Treatment20:Period2        -15.875      4.639 120.452  -3.422 0.000851 ***
Treatment25:Period2          0.250      4.639 120.452   0.054 0.957116    
Treatment30:Period2         -6.500      4.639 120.452  -1.401 0.163786    
Time_of_dayPM:Period2       -0.600      5.391   4.000  -0.111 0.916747    
---
Signif. codes:  0 ‘***’ 0.001 ‘**’ 0.01 ‘*’ 0.05 ‘.’ 0.1 ‘ ’ 1

-----------------------------------------------------------------------

---------
Analysis of Variance

Variable: Neutral detergent fiber (NDF, g /kg)

Type III Analysis of Variance Table with Satterthwaite's method
                      Sum Sq Mean Sq NumDF  DenDF F value    Pr(>F)    
Treatment              609.6   152.4     4      4  0.3748   0.81753    
Time_of_day           9990.5  9990.5     1 145095 24.5731 7.162e-07 ***
Period                 217.8   217.8     1 145095  0.5357   0.46422    
Treatment:Time_of_day  859.6   214.9     4 145095  0.5286   0.71474    
Treatment:Period      3188.8   797.2     4 145095  1.9609   0.09749 .  
Time_of_day:Period     398.9   398.9     1      4  0.9812   0.37798    
---
Signif. codes:  0 ‘***’ 0.001 ‘**’ 0.01 ‘*’ 0.05 ‘.’ 0.1 ‘ ’ 1
Linear mixed model fit by REML. t-tests use Satterthwaite's method ['lmerModLmerTest']
Formula: NDFg_kg ~ (Treatment + Time_of_day + Period)^2 + (1 | Paddock)
   Data: Quality

REML criterion at convergence: 44.4

Scaled residuals: 
    Min      1Q  Median      3Q     Max 
-0.4631 -0.3713  0.0000  0.3713  0.4631 

Random effects:
 Groups   Name        Variance Std.Dev.
 Paddock  (Intercept) 119.2    10.92   
 Residual             406.6    20.16   
Number of obs: 20, groups:  Paddock, 10

Fixed effects:
                           Estimate Std. Error        df t value Pr(>|t|)    
(Intercept)                  506.19      19.92     16.64  25.412 9.55e-15 ***
Treatment15                   47.44      27.00     20.18   1.757   0.0941 .  
Treatment20                   32.88      27.00     20.18   1.218   0.2374    
Treatment25                   24.62      27.00     20.18   0.912   0.3725    
Treatment30                   49.88      27.00     20.18   1.847   0.0794 .  
Time_of_dayPM                -35.12      23.14     66.73  -1.518   0.1338    
Period2                       25.62      23.14     66.73   1.107   0.2721    
Treatment15:Time_of_dayPM    -40.12      28.52 145094.54  -1.407   0.1594    
Treatment20:Time_of_dayPM    -20.00      28.52 145094.55  -0.701   0.4831    
Treatment25:Time_of_dayPM    -17.00      28.52 145094.55  -0.596   0.5511    
Treatment30:Time_of_dayPM    -27.00      28.52 145094.55  -0.947   0.3437    
Treatment15:Period2          -24.62      28.52 145094.54  -0.864   0.3878    
Treatment20:Period2          -52.00      28.52 145094.55  -1.824   0.0682 .  
Treatment25:Period2           -8.50      28.52 145094.55  -0.298   0.7656    
Treatment30:Period2          -66.25      28.52 145094.55  -2.323   0.0202 *  
Time_of_dayPM:Period2         22.50      22.71      4.00   0.991   0.3780    
---
Signif. codes:  0 ‘***’ 0.001 ‘**’ 0.01 ‘*’ 0.05 ‘.’ 0.1 ‘ ’ 1

--------------------------------------------------------------------------------
Analysis of Variance

Variable: Acid detergent fiber (ADF, g /kg)

Type III Analysis of Variance Table with Satterthwaite's method
                      Sum Sq Mean Sq NumDF DenDF F value    Pr(>F)    
Treatment              312.9    78.2     4     4  0.6095    0.6784    
Time_of_day           4039.9  4039.9     1 16424 31.4730 2.055e-08 ***
Period                  47.3    47.3     1 16424  0.3683    0.5439    
Treatment:Time_of_day  485.7   121.4     4 16424  0.9460    0.4361    
Treatment:Period       728.8   182.2     4 16424  1.4195    0.2246    
Time_of_day:Period     325.3   325.3     1     4  2.5340    0.1866    
---
Signif. codes:  0 ‘***’ 0.001 ‘**’ 0.01 ‘*’ 0.05 ‘.’ 0.1 ‘ ’ 1
Linear mixed model fit by REML. t-tests use Satterthwaite's method ['lmerModLmerTest']
Formula: ADFg_kg ~ (Treatment + Time_of_day + Period)^2 + (1 | Paddock)
   Data: Quality

REML criterion at convergence: 40.2

Scaled residuals: 
    Min      1Q  Median      3Q     Max 
-0.4580 -0.3469  0.0000  0.3469  0.4580 

Random effects:
 Groups   Name        Variance Std.Dev.
 Paddock  (Intercept)  49.3     7.022  
 Residual             128.4    11.330  
Number of obs: 20, groups:  Paddock, 10

Fixed effects:
                           Estimate Std. Error        df t value Pr(>|t|)    
(Intercept)                 194.800     11.501    14.660  16.938 4.95e-11 ***
Treatment15                  38.938     15.551    17.542   2.504   0.0224 *  
Treatment20                  18.062     15.551    17.542   1.161   0.2610    
Treatment25                  14.875     15.551    17.542   0.957   0.3518    
Treatment30                  29.125     15.551    17.542   1.873   0.0779 .  
Time_of_dayPM               -30.850     13.182    53.758  -2.340   0.0230 *  
Period2                       9.150     13.182    53.758   0.694   0.4906    
Treatment15:Time_of_dayPM   -26.625     16.023 16423.524  -1.662   0.0966 .  
Treatment20:Time_of_dayPM    -8.875     16.023 16423.525  -0.554   0.5796    
Treatment25:Time_of_dayPM     0.500     16.023 16423.525   0.031   0.9751    
Treatment30:Time_of_dayPM    -6.500     16.023 16423.525  -0.406   0.6850    
Treatment15:Period2         -18.375     16.023 16423.524  -1.147   0.2515    
Treatment20:Period2         -14.625     16.023 16423.525  -0.913   0.3614    
Treatment25:Period2         -13.500     16.023 16423.525  -0.843   0.3995    
Treatment30:Period2         -37.500     16.023 16423.525  -2.340   0.0193 *  
Time_of_dayPM:Period2        21.450     13.475     4.000   1.592   0.1866    
---
Signif. codes:  0 ‘***’ 0.001 ‘**’ 0.01 ‘*’ 0.05 ‘.’ 0.1 ‘ ’ 1

--------------------------------------------------------------------------------
Analysis of Variance

Variable: Crude protein (CP, g /kg)

Type III Analysis of Variance Table with Satterthwaite's method
                       Sum Sq Mean Sq NumDF  DenDF F value    Pr(>F)    
Treatment              316.37   79.09     4   4.00  1.4471   0.36450    
Time_of_day           2604.90 2604.90     1 683.29 47.6584 1.161e-11 ***
Period                 147.15  147.15     1 683.29  2.6923   0.10130    
Treatment:Time_of_day  599.02  149.75     4 683.29  2.7399   0.02785 *  
Treatment:Period       511.77  127.94     4 683.29  2.3408   0.05373 .  
Time_of_day:Period      15.96   15.96     1   4.00  0.2919   0.61766    
---
Signif. codes:  0 ‘***’ 0.001 ‘**’ 0.01 ‘*’ 0.05 ‘.’ 0.1 ‘ ’ 1
Linear mixed model fit by REML. t-tests use Satterthwaite's method ['lmerModLmerTest']
Formula: CPg_kg ~ (Treatment + Time_of_day + Period)^2 + (1 | Paddock)
   Data: Quality

REML criterion at convergence: 42.8

Scaled residuals: 
     Min       1Q   Median       3Q      Max 
-0.27438 -0.06005  0.00000  0.06005  0.27438 

Random effects:
 Groups   Name        Variance Std.Dev.
 Paddock  (Intercept) 188.90   13.744  
 Residual              54.66    7.393  
Number of obs: 20, groups:  Paddock, 10

Fixed effects:
                          Estimate Std. Error      df t value Pr(>|t|)    
(Intercept)                335.262     12.533   5.678  26.751 3.42e-07 ***
Treatment15                -48.875     16.459   6.042  -2.970  0.02477 *  
Treatment20                -22.562     16.459   6.042  -1.371  0.21916    
Treatment25                -22.312     16.459   6.042  -1.356  0.22369    
Treatment30                -44.812     16.459   6.042  -2.723  0.03428 *  
Time_of_dayPM              -34.275     11.881   9.693  -2.885  0.01675 *  
Period2                     -9.275     11.881   9.693  -0.781  0.45363    
Treatment15:Time_of_dayPM    7.000     10.455 683.287   0.670  0.50340    
Treatment20:Time_of_dayPM   -2.625     10.455 683.287  -0.251  0.80184    
Treatment25:Time_of_dayPM    0.375     10.455 683.287   0.036  0.97140    
Treatment30:Time_of_dayPM   27.375     10.455 683.287   2.618  0.00903 ** 
Treatment15:Period2         24.500     10.455 683.287   2.343  0.01940 *  
Treatment20:Period2         15.125     10.455 683.287   1.447  0.14846    
Treatment25:Period2         -3.125     10.455 683.287  -0.299  0.76512    
Treatment30:Period2         11.875     10.455 683.287   1.136  0.25645    
Time_of_dayPM:Period2       10.050     18.600   4.000   0.540  0.61766    
---
Signif. codes:  0 ‘***’ 0.001 ‘**’ 0.01 ‘*’ 0.05 ‘.’ 0.1 ‘ ’ 1

--------------------------------------------------------------------------------
Analysis of Variance

Variable: In vitro organic matter digestibility (IVOMD, g /kg)

Type III Analysis of Variance Table with Satterthwaite's method
                      Sum Sq Mean Sq NumDF DenDF  F value    Pr(>F)    
Treatment               4345    1086     4     4   7.3342   0.03974 *  
Time_of_day            43129   43129     1 17932 291.2037 < 2.2e-16 ***
Period                  2481    2481     1 17932  16.7508 4.281e-05 ***
Treatment:Time_of_day   5037    1259     4 17932   8.5022 7.528e-07 ***
Treatment:Period        4185    1046     4 17932   7.0649 1.116e-05 ***
Time_of_day:Period      1019    1019     1     4   6.8790   0.05863 .  
---
Signif. codes:  0 ‘***’ 0.001 ‘**’ 0.01 ‘*’ 0.05 ‘.’ 0.1 ‘ ’ 1
Linear mixed model fit by REML. t-tests use Satterthwaite's method ['lmerModLmerTest']
Formula: IVOMDg_kg ~ (Treatment + Time_of_day + Period)^2 + (1 | Paddock)
   Data: Quality

REML criterion at convergence: 42.9

Scaled residuals: 
    Min      1Q  Median      3Q     Max 
-0.4149 -0.1454  0.0000  0.1454  0.4149 

Random effects:
 Groups   Name        Variance Std.Dev.
 Paddock  (Intercept) 147.2    12.13   
 Residual             148.1    12.17   
Number of obs: 20, groups:  Paddock, 10

Fixed effects:
                           Estimate Std. Error        df t value Pr(>|t|)    
(Intercept)                 680.288     14.381     9.547  47.304 1.20e-12 ***
Treatment15                 -60.250     19.219    10.927  -3.135 0.009567 ** 
Treatment20                 -84.625     19.219    10.927  -4.403 0.001075 ** 
Treatment25                 -10.000     19.219    10.927  -0.520 0.613224    
Treatment30                -104.562     19.219    10.927  -5.441 0.000209 ***
Time_of_dayPM               105.675     15.382    27.210   6.870 2.13e-07 ***
Period2                     -16.075     15.382    27.210  -1.045 0.305203    
Treatment15:Time_of_dayPM    50.750     17.211 17932.359   2.949 0.003195 ** 
Treatment20:Time_of_dayPM    44.250     17.211 17932.359   2.571 0.010147 *  
Treatment25:Time_of_dayPM   -34.750     17.211 17932.359  -2.019 0.043493 *  
Treatment30:Time_of_dayPM    -0.875     17.211 17932.359  -0.051 0.959453    
Treatment15:Period2          24.750     17.211 17932.359   1.438 0.150437    
Treatment20:Period2           1.500     17.211 17932.359   0.087 0.930550    
Treatment25:Period2          -6.250     17.211 17932.359  -0.363 0.716501    
Treatment30:Period2          72.375     17.211 17932.359   4.205 2.62e-05 ***
Time_of_dayPM:Period2       -49.350     18.816     4.000  -2.623 0.058627 .  
---
Signif. codes:  0 ‘***’ 0.001 ‘**’ 0.01 ‘*’ 0.05 ‘.’ 0.1 ‘ ’ 1
